# Supplementary material for: Lymphatic-preserving treatment sequencing with immune checkpoint inhibition unleashes cDC1-dependent antitumor immunity in HNSCC
Source: Nat Commun. 2022 Jul 25;13:4298. doi: 10.1038/s41467-022-31941-w (PMC9314425; doi:10.1038/s41467-022-31941-w)
Supplement: Supplementary file 3 — Source Data [file 41467_2022_31941_MOESM3_ESM.xlsx]

## Sheet: Fig 1D
	Fig 1D: Surface Area and Number of Reactive Follicles in tdLN and ndLN
	tdLN surface area (mm^2)	ndLN surface area (mm^2)	tdLN # reactive follicles	ndLN # reactive follicles
	0.699092	0.144703	8	2
	0.663417	0.148026	7	3
	0.619107	0.0407832	7	1
	0.678319	0.0580647	4	2
	0.196979	0.0244074	5	1
	0.388808	0.130168	6	4
	0.533402	0.115324	10	3
	0.519508	0.0576079	6	0
	0.596557	0.159915	7	5
	0.663597	0.110237	6	3

## Sheet: Fig 1E
	Fig 1E: Incidence of LN Metastasis
		mets	no mets
	tdLN	11	14
	ndLN	1	24

## Sheet: Fig 2B
	Fig 2B: TGK and OS Control, CTLA4, and ND + CTLA4
		Cntrl						CTLA-4						ND -> CTLA4
	0	0	0	0	0	0	0	0	0	0	0	0	0	0	0	0	0	0	0
	2	4	4.6875	3	7.1875	4	4	1.6875	2.754	2.916	4.4	3.6	4	5.88	1.125	1.6875	3	5.625	1.6875
	4	14.415	21.4375	26.4	21.66	36.98	26.4	20.088	21.4375	23.104	23.104	15.36	30.4	23.104	20.736	28.899	24	15.376	13.5
	6	46.08	35.28	56.25	42.525	72.6	40.5	52.5	47.5	54.08	56.784	35.28	56.25	51.25	56.18	51.25	43.75	52.5	50
	8	60.5	47.32	87.025	44.55	90	93.6	50	63.525	60.5	52.9375	49.2205	62.5	70.56		75.69	62.72	56.784	52.02
	10	90	54.08	89.3475	77.2475	105.178	92.51	60.5	50	63.525	51.25	45.5625	60	117		99	103.194	62.0125	60.5
	12	98.022	70.225	87.464	67.6	122.525	134.096	50	40.5	50	39.4875	39.7535	50.421	144.55		138.72	154.688	35.4375	81
	14	111.963	62.5	74.4385	90	111.963	121.968	32.4	29.04	24.336	31.2	22.5885	39.688	105.625		90	124.95	62.5	86.4
	17	111.476	85.782	109.769	133.088	98.6065	111.63	20.2125	24.8	22.382	25.6	3	13.5			199.688		62.5	91.8
	19	100.8	90	99			108	4.6305	11.25	0	13.5	0.5	11.25			234.812		62.5	195.2
	21							2	4	0	4.6875	0	4
	day	Cntrl	CTLA-4	ND -> CTLA4
	50	1	0
	50	1	0
	50		0
	50		0
	50		0
	50		0
	50		0
	50		0
	50		0
	50		0
	45	1
	37	1
	27	1
	25			1
	24	1
	24	1
	21	1
	21	1		1
	21		1	1
	19	1
	19	1
	18			1
	18			1
	17			1
	17			1
	15			1
	15			1
	15			1
	15			1
	12			1
	12			1
	8			1

## Sheet: Fig 2C
	Fig 2C: TGK and OS Control, PD1, and ND + PD1
	day	Cntrl					PD1										ND -> PD1
	0	0	0	0	0	0	0	0	0	0	0	0	0	0	0	0	0	0	0	0	0	0	0	0	0
	2	4	4.6	4	4.6	6.624	4	4	4.4	5.819	4.41	4	4.6	5.324	2	3	4	3	4	2	5.819	4.41	4	5.819	5.082
	4	13.454	26.6175	14.85	20.088	18.432	18.9875	15.36	19.6	15.36	14.415	11.25	14.8955	13.5	14.415	19.6	21.4375	13.5	13.5	22.68	15.36	22.4287	21.4375	18.9875	22.5885
	6	50	39.69	43.5375	36.162	37.6	35.4375	40.5	30.87	32.634	28.224	28.8	30.258	32	24.8	40.5	47.61	25.272	40.5	14.415	28	42.624	28	38.088	34.4605
	8	60.3935	58.136	52.5	50.421	61.2255	37.2155	32.7795	43.776	40	37.03	32.912	50.024	16.184	35.4375	40.32	56.784	20.736	47.5875	55.9215	32	59.488	68.962	57.5845	69.575
	10	64.896	68.526	72.326	85.2845	88.2	21.66	14.8955	43.0755	60.5	26.6175	24	55.432	13.5	27.735	50	119.164	75.6	75.264	70.225	81.8035	114.075	65.025	102.4	93.6
	12	58.5225	70.304	83.104	103.513	75.264	18.375	12.1945	35.28	68.962	21.904	28	74.1125	6.624	51.25	35.4375	151.9	100.467	107.163	128.863	122.525	118.3	121.055	121.406	122.525
	14	63.2025	70.304	90	113.256		20.938	13.05	35.4375	90	14.8955	22.0545	52.02	4	58.5225	16.5375	169.05	150.59	109.85	122.88		115.434	161.542	138.72	177.87
	16		62.5	90	113.256		12.6	2	54.08	114.075	20.736	24	60.3935	0.5	68.0625	11.7	150.28	168.75	126.75	147		142.56		185.562	159.25
	18		77.1375	80.1625	127.4		12.15	0	44.18	96.1	10.976	22.0545	55.9215	0	82.8	7.8125		168.75	142.1	171.5
	20		89.3475	62.5	161.542		19.6	0	66.55	90	35.4375	18.375	63.525	0	116.188	5.082		194.062	206.856	202.5
	22		97.556	75.625	196.83		24	0	79.968	105.625	5.29	18.375	68.0625	0	93.025	4		182.812	185.562
	days	Cntrl	PD1	ND->PD1
	50		0
	50		0
	50		0
	50		0
	50		0
	50		0
	44	1
	37		1
	36		1
	32	1	1
	32	1
	13	1		1
	16	1		1
	18			1
	18			1
	18			1
	18			1
	22			1
	23			1
	23			1

## Sheet: Fig 2D
	Fig 2D: TGK Control, CTLA4, 18gy + CTLA4
	Days	Control						CTLA4					18Gy + CTLA4
	0	0	0	0	0	0	0	0	0	0	0	0	0	0	0	0	0
	2	13.5	16.8795	13.5	13.5	13.5	12.615	16.335	16.335	17.34	13.5	15.36	13.5	10.976	15.36	13.5	13.5
	4	27.436	17.9685	27.2	32.7795	33.62	35.28	34.2065	38.829	33.516	30.258	31.939	35.28	26.4	46.552	23.5755	30.5085
	6	45.5625	72.9	34.4605	60	74.358	77.1375	52.02	67.6	56.25	48.02	50	51.25	28	52.822	51.25	50
	8	62.5	84.1	62.5	78.4	56.25	108	90		87.464	84.1	63.2025	55.432	52.02	90	54.08	80.736
	10	72.9	87.464	73.75	122.525	100.92	106.2	72.6		63.2025	50	62.0125	58.136	82.8	97.2	53.3205	88.2
	12	91.854	99	91.8				67.28		68.8205	49.536	59.488	50	92.2465		76.832	142.1
	14		88.938	137.312				25.27		35.712	13.05	37.752	52.02	119.07		62.5	149.45
	16							21.4375		18.375	8.41	23.9575	28	84.1		55.296	142.1
	18							17.92		4	9.8	13.5	30.375	119.164		50	142.1
	20							7.8125		3	9.016	9.375	36.015	94.8855		50	168.75

## Sheet: Fig 2E
	Fig 2E: TGK Control, CTLA4, and Sham
	Day	Cntrl			CTLA4					Sham -> CTLA4
	0	0	0	0	0	0	0	0	0	0	0	0	0	0	0
	2	4	4	6	6.25	4	4	4	9	1.4625	0.5	4	4	1.296	4.84
	6	65	44.376	43.218	57.6	28.88	32.7015	44.1	35.2	40.5	28	51.25	56.25	32	46.8195
	8									64.896	38.475	55	48.02	45.5625	68.0625
	9	54.0225	68.75	113.4	62.5	40	62.5	66.816	61.2255
	12	115.32	97.556	109.8	62.5	33.516	61.25	47.232	48	46.08	13.5	50	43.75	32	25.6
	14									46.08	4	29.4175	28	16.384	21.66
	15	126.75	75	90	32	15.75	50.625	17.1	52.65
	17									26.46	0	18.375	7.8125	18.375	13.5
	18	126.75	90.75	90	13.5	11.7	36	3.24	26.46
	19									9	0	1.125	0	2	0.5
	21	117	90	117.188	13.4865	9.522	14.896	5	20.691	4	13.5	0	0.5	0.5	0

## Sheet: Fig 2F
	Fig 2F: TGK Moc1 Control, anti-IA8 + CTLA4, ND, ND+IA8+CTLA4
	days	Cntrl					ND					1A8 CTLA4					ND 1A8 CTLA4
	0	0	0	0	0	0	0	0	0	0	0	0	0	0	0	0	0	0	0	0	0
	2	4.6875	4	3.6	2.916	4	4	2	3.969	4	3	4	3.6	4.4	4	3	4	3	2.43	3	4
	4	7.8125	10.976	2.5875	10.976	12.6	7.8125	7.1875	12.1945	11.25	7.8125	7.1875	7.8125	12.6	11.25	9.1125	13.454	9.8415	12.6	13.5	7.8125
	7	14.415	18.375	14.8955	13.454	17.7625	14.8955	35.4375	21.66	18.496	29.6	13.5	13.05	14.415	23.826	14.415	33.516	20.535	24.642	31.939	18.375
	10	27.2	25.0965	31.752	28.577	21.4375	28	35.131	36.98	60.84	62.192	8.45	18.375	30.4	6.25	13.454	52.02	45.5625	34.398	61.798	32
	13	28	26.4	36.784	24	32	93.025	60	48.75	90	58.5225	4	13.9345	21.4375	4	0.5	50	55.296	50	84.672	96.1
	15	40.5	35.28	51.25	32	72.5	108	45.5625	43.776	81.675	96.1	2	4	4	0	0	90	51.9115	53.75	101.4	69.575
	18	47.232	32	52.5	45.5625	40.5	56.25	35.28	51.25	73.034	116.188	0	0	4	0	0		45.5625	63.2025	115.101	80.063

## Sheet: Fig 2H
	Fig 2H: TGK Cntrl, CTLA4, Ipsi ND, Contra ND
	days	Cntrl					CTLA-4					Ipsilateral ND -> CTLA4					Contralateral ND -> CTLA4
	0	0	0	0	0	0	0	0	0	0	0	0	0	0	0	0	0	0	0	0	0
	2	18.375	13.5	13.5	15.36	13.5	16.384	23.104	13.5	19.6	21.4375	14.415	20.825	20.2125	13.5	21.4375	13.5	14.8955	18.513	20.23	15.36
	4	32	14.415	40.5	28.8	31.939	23.826	28.8	20.2125	16.335	28	25.27	33.62	32	21.4375	27.436	19.074	32	27.436	19.6	22.68
	6	32	14.415	40.5	28.8	31.939	62.5	42.32	40.5	42.32	48.668	67.6	60	60	67.6	42.32	56.25	52.5	56.25	42.32	38.829
	8	87.808	50	86.4	83.1875	100.8	126.75	54.0225	43.5375	56.25	80.736	61.25	124.638	78.65	80.1625	105.71	35.28	67.6	41.624	72.9	67.6
	10	87.464	62.5	108	86.24	106.2	126.75	47.232	32	32	51.25	126.75	145.893	128.863	99	108	28	32	62.5	171.5	90.828
	12	99	93.6	128.863	108	111.63	176.435	32	4	9	34.4605	157.216	137.312		145.656	62.5	9	24	32	137.312	108
	14	130.975	99	237.276	230.4	108	108	4	0	0	4	196.875	116.188		126.514	137.312	0	2	4	60	55.296
	16	219.024	171.5	328.05	219.375	240	71.442	0	0	0	0	224	147		108	90	0	0	9	50	60
	19	256	256	365.512	224	289	4	0	0	0	0	240	171.5		62.5	90	0	0	0	4	4

## Sheet: Fig 3B
	Fig 3B: CyTOF Quantification
		CD45-			CD8+			CD4+			M-MDSC			M-MDSC
		Sham (normalized)	ND (normalized)		Sham (normalized)	ND (normalized)		Sham (normalized)	ND (normalized)		Sham (normalized)	ND (normalized)		Sham (normalized)	ND (normalized)
		0.41958	12.0629		1.72144	0.372859		1.35277	0.237991		0.114439	4.60526		0.29823	2.33263
		0.608392	10.4056		1.96451	0.17027		1.16857	0.247003		0.195241	3.35336		0.356303	2.79181
		2.18182	5.64336		0.756866	0.229764		1.26412	0.501547		0.208231	1.78202		0.590643	3.30132

## Sheet: Fig 3D
	Fig 3D: Sham vs ND CD8s
		CD8 % of CD3
		Sham	ND
		31.7	20.8
		42	7.22
		58.1	8.45
		44.9	7.76
		43.9	8.3

[truncated: 41 more sheets: Fig 3E, Fig 3G, Fig 3H, Fig 4A , Fig 4D, Fig 4E, Fig 4F, Fig 4G, Fig 4H, Fig 4I, Fig 4J, Fig 4K, Fig 4L, Fig 4M, Fig 4N, Fig 5B, Fig 5C, Fig 5E, Fig 5F, Fig 5G …]
